# Supplementary material for: Characterization of cell-free breast cancer patient-derived scaffolds using liquid chromatography-mass spectrometry/mass spectrometry data and RNA sequencing data
Source: Data Brief. 2020 Jun 16;31:105860. doi: 10.1016/j.dib.2020.105860 (PMC7327418; doi:10.1016/j.dib.2020.105860)
Supplement: Supplementary file 1 [file mmc1.xml]

<?xml version="1.0" encoding="utf-8" standalone="no"?>
<data>
  <datasets>
    <author>anders.stahlberg@gu.se;anders.stahlberg@neuro.gu.se</author>
    <type>1</type>
    <dataset>
      <name>Patient-derived scaffolds uncover breast cancer promoting properties of the microenvironment</name>
      <caption />
      <description>RNA sequencing data generated from RNA samples from two breast cancer cell lines, MCF7 and MDA-MB-231, extracted from three different culture conditions: adherent 2D culture (6 replicates for each cell line), patient-derived scaffolds (3 replicates for each cell line) and mice xenografts (3 replicates for each cell line).</description>
      <filetype>
        <name />
      </filetype>
      <filesize />
      <source>0</source>
      <sourcename>Original Data</sourcename>
      <access>
        <type>1</type>
        <name>Data available in data repository</name>
        <reponame>Gene Expression Omnibus</reponame>
        <PersistentId />
        <deeplinkurl>https://www.ncbi.nlm.nih.gov/geo/query/acc.cgi?acc=GSE148483</deeplinkurl>
      </access>
    </dataset>
  </datasets>
</data>
